# Supplementary material for: Dry Etching Characteristics of InGaZnO Thin Films Under Inductively Coupled Plasma–Reactive-Ion Etching with Hydrochloride and Argon Gas Mixture
Source: Materials (Basel). 2024 Dec 20;17(24):6241. doi: 10.3390/ma17246241 (PMC11676547; doi:10.3390/ma17246241)
Supplement: Supplementary file 1 [file materials-17-06241-s001.zip]

Archive with 1 entries (1 files):
- materials-3295943-supplementary.pdf
